# Supplementary material for: Secondary Metabolites and Biosynthetic Gene Clusters Analysis of Deep-Sea Hydrothermal Vent-Derived Streptomyces sp. SCSIO ZS0520
Source: Mar Drugs. 2022 Jun 14;20(6):393. doi: 10.3390/md20060393 (PMC9228677; doi:10.3390/md20060393)
Supplement: Supplementary file 1 [file marinedrugs-20-00393-s001.zip]

Archive with 1 entries (1 files):
- marinedrugs-1762508-supplementary.pdf
